# Supplementary material for: Abnormal gamma phase-amplitude coupling in the parahippocampal cortex is associated with network hyperexcitability in Alzheimer’s disease
Source: Brain Commun. 2024 Apr 9;6(2):fcae121. doi: 10.1093/braincomms/fcae121 (PMC11043655; doi:10.1093/braincomms/fcae121)
Supplement: fcae121_Supplementary_Data [file fcae121_supplementary_data.zip]

Archive with 5 entries (5 files):
- Original Submission - Author's Response.pdf
- Original Submission - Decision Letter.pdf
- Original Submission.pdf
- Revision 1 - Decision Letter.pdf
- Supplementary_material.docx
